# Supplementary material for: Comprehensive analysis of multi‐omics single‐cell data using the single‐cell analyst
Source: Imeta. 2025 Apr 28;4(3):e70038. doi: 10.1002/imt2.70038 (PMC12130572; doi:10.1002/imt2.70038)
Supplement: Supplementary file 2 — Table S1. Comprehensive comparison of single cell analyst over other single‐cell webservers. Table S2. Runtime performance benchmarking and docker configuration guidelines for single‐cell multi‐omics workflows. Table S3. Computational resource recommendations for single‐cell multi‐omics analysis by data scale. Table S4. Core R packages and versions for single‐cell multi‐omics bioinformatics workflows. Table S5. Reference R packages (with versions and URLs indicated) used in the analyses. Table S6. Core tools and databases used by the single cell analyst platform. [file IMT2-4-e70038-s001.xlsx]

## Sheet: S1
Table S1 Comprehensive comparison of SingleCellAnalyst over other single-cell webservers
Feature/Webserver	SingleCellAnalyst	ezSingleCell	ASAP	SingleCAnalyzer	BIOMEX	Cellar	Asc-Seurat	Alona	SCTK	NASQAR	ICARUS	SCiAp
Linked database for analysis
Omics types
scRNA-Seq	✅	❌	✅	✅	❌	✅	❌	❌	❌	❌	✅	✅
scATAC-Seq	✅	❌	❌	❌	❌	❌	❌	❌	❌	❌	❌	✅
scImmune Profiling	✅	❌	❌	❌	❌	❌	❌	❌	❌	❌	❌	❌
scCNV	✅	❌	❌	❌	❌	❌	❌	❌	❌	❌	❌	❌
Spatial transcriptomics	✅	❌	❌	❌	❌	✅	❌	❌	❌	❌	❌	❌
CyTOF	✅	❌	❌	❌	❌	❌	❌	❌	❌	❌	❌	❌
Flow Cytometry	✅	❌	❌	❌	❌	❌	❌	❌	❌	❌	❌	❌
Platform
Online webserver	✅	✅	✅	✅	❌	✅	❌	✅	❌	✅	✅	✅
Local installation	✅	✅	❌	❌	✅	✅	✅	✅	✅	✅	✅	✅
scRNA-Seq worfklow
Acceptable technologies
10X Genomics	✅	✅	✅	✅	✅	✅	✅	✅	✅	✅	✅	✅
Multimodal 10X Genomics	✅	✅	✅	✅	✅	✅	✅	✅	✅	✅	✅	✅
Smart-Seq2	✅	✅	✅	✅	✅	✅	❌	✅	✅	✅	✅	✅
CITE-Seq	✅	✅	✅	✅	✅	✅	❌	✅	✅	✅	✅	✅
Dropseq	✅	✅	✅	✅	✅	✅	❌	✅	✅	✅	✅	✅
Acceptable input formats
10X Genomics Cell Ranger output	✅	✅	✅	❌	❌	✅	✅	❌	✅	✅	✅	✅
Gene-cell .txt format	✅	✅	✅	❌	✅	❌	❌	✅	✅	✅	✅	✅
Gene-cell .csv/.tsv format	✅	✅	✅	❌	✅	✅	❌	✅	✅	✅	❌	✅
Gene-cell .xlsx format	✅	❌	❌	❌	❌	❌	❌	❌	❌	❌	❌	❌
Gene-cell .xls format	✅	❌	❌	❌	❌	❌	❌	❌	❌	❌	❌	❌
Quality control
Gene and cell filterings	✅	✅	✅	✅	✅	✅	✅	✅	✅	✅	✅	✅
Discard debris/doublets based on mitochondrial content	✅	❌	✅	❌	✅	❌	✅	✅	✅	✅	✅	✅
Cell-cycle effect assessment and removal	✅	❌	❌	❌	❌	❌	❌	❌	❌	❌	✅	✅
Data processing
Normalization	✅	✅	✅	✅	✅	✅	✅	✅	✅	✅	✅	✅
Scaling	✅	✅	✅	✅	✅	✅	✅	✅	✅	✅	✅	✅
Integratiion/batch correction	✅	✅	✅	❌	✅	✅	✅	✅	✅	❌	✅	✅
Dimension reduction	✅	✅	✅	✅	✅	✅	✅	✅	✅	✅	✅	✅
Clustering	✅	✅	✅	✅	✅	✅	✅	✅	✅	✅	✅	✅
Phenotypic assessments
Differential expression analysis	✅	✅	✅	✅	✅	✅	✅	✅	✅	✅	✅	✅
Celltype prediction	✅	✅	❌	❌	✅	✅	✅	✅	✅	❌	✅	❌
Enrichment and pathway analyses	✅	✅	❌	✅	✅	✅	✅	❌	✅	❌	✅	✅
Pseudotime analysis	✅	❌	❌	✅	✅	❌	✅	❌	❌	❌	✅	✅
Groupwise comparison	✅	❌	❌	✅	✅	❌	❌	❌	✅	❌	✅	❌
Visualizations	✅	✅	✅	✅	✅	✅	✅	✅	✅	✅	✅	✅
Statistical analysis tables	✅	✅	✅	✅	✅	✅	✅	✅	✅	✅	✅	✅
Analysis type
Sample-wise analysis	✅	✅	✅	✅	✅	✅	✅	✅	✅	✅	✅	✅
Multiple-sample integrative analysis	✅	✅	✅	✅	✅	✅	✅	✅	✅	❌	✅	✅
scATAC-Seq worfklow
Acceptable technologies
10X Genomics	✅	✅	❌	❌	❌	✅	❌	❌	❌	❌	❌	✅
Multimodal 10X Genomics	✅	✅	❌	❌	❌	✅	❌	❌	❌	❌	❌	✅
Acceptable input formats
10X Genomics Cell Ranger ATAC output	✅	✅	❌	❌	❌	✅	❌	❌	❌	❌	❌	✅
10X Genomics Cell Ranger ARC output	✅	✅	❌	❌	❌	❌	❌	❌	❌	❌	❌	✅
Quality control
Peak and cell filterings	✅	✅	❌	❌	❌	✅	❌	❌	❌	❌	❌	✅
Nucleosome signal scoring	✅	✅	❌	❌	❌	❌	❌	❌	❌	❌	❌	❌
TSS enrichment assesssments	✅	✅	❌	❌	❌	❌	❌	❌	❌	❌	❌	❌
Identify black region reads	✅	✅	❌	❌	❌	❌	❌	❌	❌	❌	❌	❌
Data processing
Normalization	✅	✅	❌	❌	❌	✅	❌	❌	❌	❌	❌	❌
Merge common peaks	✅	❌	❌	❌	❌	❌	❌	❌	❌	❌	❌	❌
Dimension reduction	✅	✅	❌	❌	❌	✅	❌	❌	❌	❌	❌	❌
Clustering	✅	✅	❌	❌	❌	✅	❌	❌	❌	❌	❌	❌
Phenotypic assessments
Differential peak analysis	✅	✅	❌	❌	❌	❌	❌	❌	❌	❌	❌	❌
Infer gene expression	✅	❌	❌	❌	❌	❌	❌	❌	❌	❌	❌	❌
Motif analysis	✅	❌	❌	❌	❌	❌	❌	❌	❌	❌	❌	❌
Transcription factor footprinting	✅	❌	❌	❌	❌	❌	❌	❌	❌	❌	❌	❌
Identify genes near top peaks	✅	❌	❌	❌	❌	✅	❌	❌	❌	❌	❌	❌
Visualizations	✅	✅	❌	❌	❌	✅	❌	❌	❌	❌	❌	❌
Statistical analysis tables	✅	✅	❌	❌	❌	✅	❌	❌	❌	❌	❌	❌
Analysis type
Sample-wise analysis	✅	✅	❌	❌	❌	✅	❌	❌	❌	❌	❌	❌
Multiple-sample analysis	✅	❌	❌	❌	❌	✅	❌	❌	❌	❌	❌	❌
scImmune Profiling worfklow
Acceptable technologies
10X Genomics	✅	❌	❌	❌	❌	❌	❌	❌	❌	❌	❌	❌
Multimodal 10X Genomics	✅	❌	❌	❌	❌	❌	❌	❌	❌	❌	❌	❌
Acceptable input formats
10X Genomics Cell Ranger output	✅	❌	❌	❌	❌	❌	❌	❌	❌	❌	❌	❌
Phenotypic assessments
Clonal abundance	✅	❌	❌	❌	❌	❌	❌	❌	❌	❌	❌	❌
CDR3 length assessment	✅	❌	❌	❌	❌	❌	❌	❌	❌	❌	❌	❌
Repertoire overlaps	✅	❌	❌	❌	❌	❌	❌	❌	❌	❌	❌	❌
Diversity estimations	✅	❌	❌	❌	❌	❌	❌	❌	❌	❌	❌	❌
V(D)JC gene usage	✅	❌	❌	❌	❌	❌	❌	❌	❌	❌	❌	❌
Top clonal similarities	✅	❌	❌	❌	❌	❌	❌	❌	❌	❌	❌	❌
Clonal space homeostasis	✅	❌	❌	❌	❌	❌	❌	❌	❌	❌	❌	❌
Multimodal analysis
scRNA-Seq + scImmune profiling	✅	❌	❌	❌	❌	❌	❌	❌	❌	❌	❌	❌
Celltype mapping	✅	❌	❌	❌	❌	❌	❌	❌	❌	❌	❌	❌
Celltype clonal homeostasis	✅	❌	❌	❌	❌	❌	❌	❌	❌	❌	❌	❌
Clonal network analysis	✅	❌	❌	❌	❌	❌	❌	❌	❌	❌	❌	❌
Visualizations	✅	❌	❌	❌	❌	❌	❌	❌	❌	❌	❌	❌
Statistical analysis tables	✅	❌	❌	❌	❌	❌	❌	❌	❌	❌	❌	❌
scCNV worfklow
Acceptable technologies
10X Genomics	✅	❌	❌	❌	❌	❌	❌	❌	❌	❌	❌	❌
Acceptable input formats
10X Genomics Cell Ranger output	✅	❌	❌	❌	❌	❌	❌	❌	❌	❌	❌	❌
Quality control
Discard low quality cells	✅	❌	❌	❌	❌	❌	❌	❌	❌	❌	❌	❌
Discard low confidence CNVs	✅	❌	❌	❌	❌	❌	❌	❌	❌	❌	❌	❌
Data processing and phenotypic assessments
Ploidy clustering	✅	❌	❌	❌	❌	❌	❌	❌	❌	❌	❌	❌
Sample merging	✅	❌	❌	❌	❌	❌	❌	❌	❌	❌	❌	❌
Aneuploidy cells assessment	✅	❌	❌	❌	❌	❌	❌	❌	❌	❌	❌	❌
Dimension reduction	✅	❌	❌	❌	❌	❌	❌	❌	❌	❌	❌	❌
Clustering	✅	❌	❌	❌	❌	❌	❌	❌	❌	❌	❌	❌
Visualizations	✅	❌	❌	❌	❌	❌	❌	❌	❌	❌	❌	❌
Statistical analysis tables	✅	❌	❌	❌	❌	❌	❌	❌	❌	❌	❌	❌
Spatial transcriptomics worfklow
Acceptable technologies
10X Genomics Visium	✅	✅	❌	❌	❌	✅	❌	❌	❌	❌	❌	❌
Multimodal 10X Genomics	✅	✅	❌	❌	❌	✅	❌	❌	❌	❌	❌	❌
Acceptable input formats
10X Genomics Space Ranger output	✅	✅	❌	❌	❌	✅	❌	❌	❌	❌	❌	❌
Quality control and data processing
Quality control assessment	✅	✅	❌	❌	❌	✅	❌	❌	❌	❌	❌	❌
Normalization	✅	✅	❌	❌	❌	✅	❌	❌	❌	❌	❌	❌
Sample merging	✅	❌	❌	❌	❌	✅	❌	❌	❌	❌	❌	❌
Dimension reduction	✅	✅	❌	❌	❌	✅	❌	❌	❌	❌	❌	❌
Clustering	✅	✅	❌	❌	❌	✅	❌	❌	❌	❌	❌	❌
Phenotypic assessments
Differential expression analysis	✅	❌	❌	❌	❌	✅	❌	❌	❌	❌	❌	❌
Celltype prediction / Deconvolution	✅	✅	❌	❌	❌	✅	❌	❌	❌	❌	❌	❌
Multimodal integrative analysis
scRNA-Seq + Spatial integration	✅	✅	❌	❌	❌	✅	❌	❌	❌	❌	❌	❌
scRNA-Seq celltype label transfer	✅	✅	❌	❌	❌	✅	❌	❌	❌	❌	❌	❌
Visualizations	✅	✅	❌	❌	❌	✅	❌	❌	❌	❌	❌	❌
Statistical analysis tables	✅	✅	❌	❌	❌	✅	❌	❌	❌	❌	❌	❌
CyTOF worfklow
Acceptable technologies
CyTOF Helios v1,v2	✅	❌	❌	❌	✅	❌	❌	❌	❌	❌	❌	❌
Acceptable input formats
.FCS format	✅	❌	❌	❌	❌	❌	❌	❌	❌	❌	❌	❌
Data processing
Marker selection for downstream analysis	✅	❌	❌	❌	✅	❌	❌	❌	❌	❌	❌	❌
Normalization	✅	❌	❌	❌	✅	❌	❌	❌	❌	❌	❌	❌
Integratiion/batch correction	✅	❌	❌	❌	✅	❌	❌	❌	❌	❌	❌	❌
Sample distance assessments	✅	❌	❌	❌	✅	❌	❌	❌	❌	❌	❌	❌
Phenotypic assessments
Marker importance ranking	✅	❌	❌	❌	❌	❌	❌	❌	❌	❌	❌	❌
Meta clustering (FlowSOM)	✅	❌	❌	❌	❌	❌	❌	❌	❌	❌	❌	❌
Secondary clustering	✅	❌	❌	❌	✅	❌	❌	❌	❌	❌	❌	❌
Differential expression analysis	✅	❌	❌	❌	✅	❌	❌	❌	❌	❌	❌	❌
Celltype prediction	✅	❌	❌	❌	✅	❌	❌	❌	❌	❌	❌	❌
Visualizations	✅	❌	❌	❌	✅	❌	❌	❌	❌	❌	❌	❌
Statistical analysis tables	✅	❌	❌	❌	✅	❌	❌	❌	❌	❌	❌	❌
Flow Cytometry worfklow
Acceptable technologies
Support various Flow Cytometry technologies	✅	❌	❌	❌	❌	❌	❌	❌	❌	❌	❌	❌
Acceptable input formats
.FCS format	✅	❌	❌	❌	❌	❌	❌	❌	❌	❌	❌	❌
Data processing
Automated gating: remove low-quality cells	✅	❌	❌	❌	❌	❌	❌	❌	❌	❌	❌	❌
Marker selection for downstream analysis	✅	❌	❌	❌	❌	❌	❌	❌	❌	❌	❌	❌
Arscine transformation	✅	❌	❌	❌	❌	❌	❌	❌	❌	❌	❌	❌
Integratiion/batch correction	✅	❌	❌	❌	❌	❌	❌	❌	❌	❌	❌	❌
Sample distance assessments	✅	❌	❌	❌	❌	❌	❌	❌	❌	❌	❌	❌
Phenotypic assessments
Marker importance ranking	✅	❌	❌	❌	❌	❌	❌	❌	❌	❌	❌	❌
Meta clustering (FlowSOM)	✅	❌	❌	❌	❌	❌	❌	❌	❌	❌	❌	❌
Secondary clustering	✅	❌	❌	❌	❌	❌	❌	❌	❌	❌	❌	❌
Differential expression analysis	✅	❌	❌	❌	❌	❌	❌	❌	❌	❌	❌	❌
Celltype prediction	✅	❌	❌	❌	❌	❌	❌	❌	❌	❌	❌	❌
Visualizations	✅	❌	❌	❌	❌	❌	❌	❌	❌	❌	❌	❌
Statistical analysis tables	✅	❌	❌	❌	❌	❌	❌	❌	❌	❌	❌	❌
Standalone independent webtools (non-sequential)
Data processing
Quality control	✅	❌	❌	❌	❌	❌	❌	❌	❌	❌	❌	✅
Cell imputation	✅	❌	❌	❌	❌	❌	❌	❌	❌	❌	❌	❌
Integratiion	✅	✅	❌	❌	❌	❌	❌	❌	❌	❌	❌	✅
Dimension reduction	✅	❌	❌	❌	❌	❌	❌	❌	❌	❌	❌	✅
Clustering	✅	❌	❌	❌	❌	❌	❌	❌	❌	❌	❌	✅
Phenotypic assessments
Differential expression analysis	✅	❌	❌	❌	❌	❌	❌	❌	❌	❌	✅	✅
Celltype prediction / Deconvolution / Label transfer	✅	❌	❌	❌	❌	❌	❌	❌	❌	❌	✅	❌
Manual celltype annotation	✅	❌	❌	❌	❌	❌	❌	❌	❌	❌	❌	❌
Cell-cell communication	✅	❌	❌	❌	❌	❌	❌	❌	❌	❌	✅	❌
Visualization tools
UMAP/tSNE/Scattered plots	✅	❌	❌	❌	❌	❌	❌	❌	❌	❌	❌	❌
Heatmap	✅	❌	❌	❌	❌	❌	❌	❌	❌	❌	❌	❌
Ridge plot	✅	❌	❌	❌	❌	❌	❌	❌	❌	❌	❌	❌
Stacked area plot	✅	❌	❌	❌	❌	❌	❌	❌	❌	❌	❌	❌
Violin plot	✅	❌	❌	❌	❌	❌	❌	❌	❌	❌	❌	❌
Bar plot	✅	❌	❌	❌	❌	❌	❌	❌	❌	❌	❌	❌
Pie chart	✅	❌	❌	❌	❌	❌	❌	❌	❌	❌	❌	❌
Box plot	✅	❌	❌	❌	❌	❌	❌	❌	❌	❌	❌	❌
Dot plot	✅	❌	❌	❌	❌	❌	❌	❌	❌	❌	❌	❌
CyTOF/Flow Cytometry channel plot	✅	❌	❌	❌	❌	❌	❌	❌	❌	❌	❌	❌
Bubble plot	✅	❌	❌	❌	❌	❌	❌	❌	❌	❌	❌	❌
Volcano plot	✅	❌	❌	❌	❌	❌	❌	❌	❌	❌	❌	❌
Chord diagram	✅	❌	❌	❌	❌	❌	❌	❌	❌	❌	❌	❌
Sankey diagram	✅	❌	❌	❌	❌	❌	❌	❌	❌	❌	❌	❌
Alluvial plot	✅	❌	❌	❌	❌	❌	❌	❌	❌	❌	❌	❌
Network graph	✅	❌	❌	❌	❌	❌	❌	❌	❌	❌	❌	❌
Manhattan plot	✅	❌	❌	❌	❌	❌	❌	❌	❌	❌	❌	❌

## Sheet: S2
Table S2 Runtime Performance Benchmarking and Docker Configuration Guidelines for Single-Cell Multi-Omics Workflows
Workflow	Dataset Size (samples)	1 CPU, 1 RAM	4 CPU, 16 RAM	4 CPU, 32 RAM	8 CPU, 16 RAM	Docker Environment Recommendation
scRNA-seq	4	40+ min	36 min	36 min	28 min	8 CPU, 16 RAM
scATAC-seq	1	Not measured	7 min	8 min	7 min	4 CPU, 16 RAM
scImmune	4	20+ min	10 min	10 min	9 min	4 CPU, 16 RAM
scCNV	5	40+ min	21 min	21 min	21 min	4 CPU, 16 RAM
CyTOF	10	40+ min	15 min	14 min	13 min	4 CPU, 32 RAM
Flow	10	25+ min	7 min	7 min	7 min	4 CPU, 16 RAM
Spatial	3	40+ min	15 min	13 min	11 min	4 CPU, 16 RAM

## Sheet: S3
Table S3 Computational Resource Recommendations for Single-Cell Multi-Omics Analysis by Data Scale
Input Data Size (GB)	scRNA-seq	scATAC-seq	scImmune Profiling	scCNV	CyTOF	Flow	Spatial
< 2	4 CPUs, 8 GB	4 CPUs, 8 GB	4 CPUs, 8 GB	4 CPUs, 8 GB	4 CPUs, 8 GB	4 CPUs, 8 GB	4 CPUs, 8 GB
4	8 CPUs, 16 GB	8 CPUs, 32 GB	8 CPUs, 16 GB	8 CPUs, 32 GB	8 CPUs, 16 GB	8 CPUs, 16 GB	8 CPUs, 16 GB
6	8 CPUs, 32 GB	8 CPUs, 64 GB	8 CPUs, 32 GB	8 CPUs, 64 GB	8 CPUs, 16 GB	8 CPUs, 16 GB	8 CPUs, 32 GB
8	8 CPUs, 32 GB	8 CPUs, 64 GB	8 CPUs, 32 GB	8 CPUs, 64 GB	8 CPUs, 16 GB	8 CPUs, 16 GB	8 CPUs, 32 GB
10	10 CPUs, 64 GB	12 CPUs, 64 GB	10 CPUs, 64 GB	12 CPUs, 64 GB	8 CPUs, 32 GB	8 CPUs, 32 GB	10 CPUs, 64 GB
20	16 CPUs, 512 GB	24 CPUs, 1000 GB	16 CPUs, 512 GB	24 CPUs, 1000 GB	16 CPUs, 128 GB	16 CPUs, 128 GB	16 CPUs, 512 GB
50	64 CPUs, 2000 GB	64 CPUs, 5000 GB	64 CPUs, 2000 GB	24 CPUs, 5000 GB	32 CPUs, 512 GB	32 CPUs, 512 GB	64 CPUs, 2000 GB

## Sheet: S4
Table S4 Core R Packages and Versions for Single-Cell Multi-Omics Bioinformatics Workflows
Workflow	Package Name	Version	Package URL
scRNA-seq	Seurat	4.1.0	Seurat
	SingleR	1.8.1	SingleR
	harmony	0.1.0	harmony
	monocle3	1.0.0	monocle3
	clusterProfiler	4.2.2	clusterProfiler
scATAC-seq	Signac	1.6.0	Signac
	BSgenome	1.62.0	BSgenome
	motifmatchr	1.16.0	motifmatchr
Immune Profiling	scRepertoire	1.3.5	scRepertoire
	immunarch	0.6.7	immunarch
Spatial Transcriptomics	celldex	1.4.0	celldex
	Seurat	4.1.0	Seurat
scCNV	GenomicRanges	1.46.1	GenomicRanges
	ggtree	3.2.1	ggtree
CyTOF	FlowSOM	2.2.0	FlowSOM
	flowCore	2.6.0	flowCore
	ggcyto	1.22.0	ggcyto

## Sheet: S5
Table S5 Reference packages used in the analysis
Workflow	Package Name	Version	Package URL
scRNA-seq	akmedoids	1.3.0	https://CRAN.R-project.org/package=akmedoids
	celldex	1.4.0	https://bioconductor.org/packages/celldex
	clusterProfiler	4.2.2	https://bioconductor.org/packages/clusterProfiler
	DOSE	3.20.1	https://bioconductor.org/packages/DOSE
	DoubletFinder	2.0.3	https://github.com/chris-mcginnis-ucsf/DoubletFinder
	enrichplot	1.14.2	https://bioconductor.org/packages/enrichplot
	findPC	1.0	https://github.com/haotian-zhuang/findPC				D
	harmony	0.1.0	https://CRAN.R-project.org/package=harmony
	HGNChelper	0.8.1	https://CRAN.R-project.org/package=HGNChelper
	htmlwidgets	1.5.4	https://CRAN.R-project.org/package=htmlwidgets
	monocle3	1.0.0	https://bioconductor.org/packages/monocle
	org.Hs.eg.db	3.14.0	https://bioconductor.org/packages/org.Hs.eg.db
	plotly	4.10.0.9000	https://CRAN.R-project.org/package=plotly
	SCUBI	1.0	https://github.com/Winnie09/scubi
	Seurat	4.1.0	https://CRAN.R-project.org/package=Seurat
	SeuratWrappers	0.3.0	https://github.com/satijalab/seurat-wrappers
	SingleR	1.8.1	https://bioconductor.org/packages/SingleR
scATAC-seq	BSgenome	1.62.0	https://bioconductor.org/packages/BSgenome
	BSgenome.Hsapiens.UCSC.hg19	1.4.3	https://bioconductor.org/packages/BSgenome.Hsapiens.UCSC.hg19
	BSgenome.Hsapiens.UCSC.hg38	1.4.4	https://bioconductor.org/packages/BSgenome.Hsapiens.UCSC.hg38
	celldex	1.4.0	https://bioconductor.org/packages/celldex
	chromVAR	1.16.0	https://bioconductor.org/packages/chromVAR
	EnsDb.Hsapiens.v75	2.99.0	https://bioconductor.org/packages/EnsDb.Hsapiens.v75
	EnsDb.Hsapiens.v86	2.99.0	https://bioconductor.org/packages/EnsDb.Hsapiens.v86
	GenomeInfoDb	1.30.1	https://bioconductor.org/packages/GenomeInfoDb
	JASPAR2020	0.99.10	https://bioconductor.org/packages/JASPAR2020
	motifmatchr	1.16.0	https://bioconductor.org/packages/motifmatchr
	Seurat	4.1.0	https://CRAN.R-project.org/package=Seurat
	Signac	1.6.0	https://CRAN.R-project.org/package=Signac
	SingleR	1.8.1	https://bioconductor.org/packages/SingleR
	TFBSTools	1.32.0	https://bioconductor.org/packages/TFBSTools
scImmune profiling	celldex	1.4.0	https://bioconductor.org/packages/celldex
	circlize	0.4.14	https://CRAN.R-project.org/package=circlize
	ggalluvial	0.12.3	https://CRAN.R-project.org/package=ggalluvial
	ggraph	2.0.5	https://CRAN.R-project.org/package=ggraph
	harmony	0.1.0	https://CRAN.R-project.org/package=harmony
	immunarch	0.6.7	https://CRAN.R-project.org/package=immunarch
	scRepertoire	1.3.5	https://bioconductor.org/packages/scRepertoire
	Seurat	4.1.0	https://CRAN.R-project.org/package=Seurat
	SingleR	1.8.1	https://bioconductor.org/packages/SingleR
	vegan	2.5.7	https://CRAN.R-project.org/package=vegan
Spatial transcriptomics	celldex	1.4.0	https://bioconductor.org/packages/celldex
	Seurat	4.1.0	https://CRAN.R-project.org/package=Seurat
	SingleR	1.8.1	https://bioconductor.org/packages/SingleR
scCNV	adegenet	2.1.5	https://CRAN.R-project.org/package=adegenet
	ape	5.6.2	https://CRAN.R-project.org/package=ape
	fastcluster	1.2.3	https://CRAN.R-project.org/package=fastcluster
	GenomicRanges	1.46.1	https://bioconductor.org/packages/GenomicRanges
	ggtree	3.2.1	https://bioconductor.org/packages/ggtree
	intervalaverage	0.8.0	https://CRAN.R-project.org/package=intervalaverage
	umap	0.2.8.0	https://CRAN.R-project.org/package=umap
CyTOF	akmedoids	1.3.0	https://CRAN.R-project.org/package=akmedoids
	Biobase	2.54.0	https://bioconductor.org/packages/Biobase
	ConsensusClusterPlus	1.58.0	https://bioconductor.org/packages/ConsensusClusterPlus
	flowCore	2.6.0	https://bioconductor.org/packages/flowCore
	FlowSOM	2.2.0	https://bioconductor.org/packages/FlowSOM
	flowWorkspace	4.6.0	https://bioconductor.org/packages/flowWorkspace
	ggcyto	1.22.0	https://bioconductor.org/packages/ggcyto
	limma	3.50.3	https://bioconductor.org/packages/limma
	openCyto	2.6.0	https://bioconductor.org/packages/openCyto
	Rtsne	0.15	https://CRAN.R-project.org/package=Rtsne
	umap	0.2.8.0	https://CRAN.R-project.org/package=umap
Flow Cytometry	akmedoids	1.3.0	https://CRAN.R-project.org/package=akmedoids
	Biobase	2.54.0	https://bioconductor.org/packages/Biobase
	ConsensusClusterPlus	1.58.0	https://bioconductor.org/packages/ConsensusClusterPlus
	CytoExploreR	1.1.0	https://​github.com/DillonHammill/CytoExploreR
	CytoExploreRData	1.0.3	https://​github.com/DillonHammill/CytoExploreRData
	flowCore	2.6.0	https://bioconductor.org/packages/flowCore
	FlowSOM	2.2.0	https://bioconductor.org/packages/FlowSOM
	flowWorkspace	4.6.0	https://bioconductor.org/packages/flowWorkspace
	ggcyto	1.22.0	https://bioconductor.org/packages/ggcyto
	limma	3.50.3	https://bioconductor.org/packages/limma
	openCyto	2.6.0	https://bioconductor.org/packages/openCyto
	robustbase	0.93.9	https://CRAN.R-project.org/package=robustbase
	Seurat	4.1.0	https://CRAN.R-project.org/package=Seurat

## Sheet: S6
Table S6 Core tools and databases used by the SingleCellAnalyst platform.
Availble Omics	Core Tools	Core Functions	Utilized Databases
scRNA-seq	Ramilowski	Quality control	Network of Cancer Genes
scATAC-seq	Monocle3	Omics-specific data processing	DisGeNET
Spatial Transcriptomics	flowCore	Normalization and scaling	IMGT Repertoire
scImmune Profiling	celltalker	Batch removal/integration	HumanPrimaryCellAtlas
scCNV	SingleR	Dimension reduction	VDJDB
Flow Cytometry	limma	Unsupervised clustering	JASPAR2020
CyTOF	Signac	Differential expression analysis
	immunarch	Celltype predictions
	TFBSTools	Multimodal or Uni-modal Integrative analysis
	scRepertoire	Enrichment analysis
	chromVAR	Gene Ontology and KEGG pathway analysis
	DOSE	Pseudotime trajectory
	clusterProfiler	2D/3D visualizations
	SCUBI	Motif analysis
	CytoExploreR	Transcription factor footprinting
	harmony	Inference of gene expression from scATAC-seq
	celldex	Clonal homeostasis
	openCyto	Diversity estimations
	Seurat	Clonal network
	FlowSOM	Ploidy assessments
		Marker important assessments
		Intra-/inter-group variability assessment
		Doublets gating
